# Supplementary material for: Comparative Study of Hydroxytyrosol Acetate and Hydroxytyrosol in Activating Phase II Enzymes
Source: Antioxidants (Basel). 2023 Oct 7;12(10):1834. doi: 10.3390/antiox12101834 (PMC10604236; doi:10.3390/antiox12101834)
Supplement: Supplementary file 1 [file antioxidants-12-01834-s001.zip]

Archive with 2 entries (2 files):
- Table S1.Detail Primer Information.xlsx
- Table S2. DEGs detailed information.xlsx
