# Supplementary material for: Comparative Study of Hydroxytyrosol Acetate and Hydroxytyrosol in Activating Phase II Enzymes
Source: Antioxidants (Basel). 2023 Oct 7;12(10):1834. doi: 10.3390/antiox12101834 (PMC10604236; doi:10.3390/antiox12101834)
Supplement: Supplementary file 1 [file antioxidants-12-01834-s001.zip › Table S1.Detail Primer Information.xlsx]

## Sheet: Sheet1
Detail Primer Information
Species	Gene	Primer (5'-3')
Human	Nrf2	Forward：CACATTCCCAAATCAGATGC
		Reverse： CAGGAACAAGTGACTGAAAC
Human	HO-1	Forward：CTTACACTCAGCTTTCTGGT
		Reverse： CCTCTGAAGTTTAGGCCATT
Human	NQO-1	Forward：GTTTGAGCGAGTGTTCATAG
		Reverse：CTTGCAGAGAGTACATGGAG
Human	GCLc	Forward：ACCAGAGTATGGGAGTTACA
		Reverse：GACAGCCTAATCTGGGAAAT
Human	GCLm	Forward：GGAACCTGCTGAACTGG
		Reverse：TACTGCATGAGATACAGTGC
