# Supplementary material for: Comparative Study of Hydroxytyrosol Acetate and Hydroxytyrosol in Activating Phase II Enzymes
Source: Antioxidants (Basel). 2023 Oct 7;12(10):1834. doi: 10.3390/antiox12101834 (PMC10604236; doi:10.3390/antiox12101834)
Supplement: Supplementary file 1 [file antioxidants-12-01834-s001.zip › Table S2. DEGs detailed information.xlsx]

## Sheet: HT10 vs. Con Upregulated 
gene_name	gene_biotype	HT10_1	HT10_2	HT10_3	Con_1	Con_2	Con_3	log2FoldChange	pvalue	padj
HMOX1	protein_coding	4291.2	4028.8	3249.3	1931.27	1887.92	1866.78	1.02479	2.3834e-31	4.88454e-28
FAM49A	protein_coding	416.152	277.438	333.537	151.126	171.721	187.41	1.01057	1.73253e-09	3.6986e-07
RN7SL2	misc_RNA	4890.27	6997.39	7825.9	2002.91	1241.44	2519.05	1.77422	1.52439e-07	1.81633e-05
novel.502	-	373.569	2318.59	32.2778	38.2721	35.3543	26.1746	4.7706	0.000411922	0.013235

## Sheet: HT10 vs. Con downregulated 
gene_name	gene_biotype	HT10_1	HT10_2	HT10_3	Con_1	Con_2	Con_3	log2FoldChange	pvalue	padj
PFKFB3	protein_coding	1639.44	1372.33	1204.06	4035.26	3850.59	4065.45	-1.50315	7.38848e-63	7.57097e-59
PPFIA4	protein_coding	487.769	428.048	390.268	1195.27	1090.93	1111.9	-1.37942	1.10134e-42	3.76181e-39
PFKFB4	protein_coding	170.332	141.692	121.286	473.004	529.305	529.775	-1.82136	1.37669e-36	3.52673e-33
KCTD11	protein_coding	570.031	457.773	445.042	1029.42	1073.76	1246.96	-1.18502	2.02471e-26	2.96389e-23
HILPDA	protein_coding	197.43	146.646	150.63	358.188	435.363	461.721	-1.34226	7.54398e-18	4.54725e-15
RIMKLA	protein_coding	210.012	177.362	158.455	393.516	413.141	379.009	-1.11899	4.47101e-15	1.99193e-12
MIR210HG	lincRNA	193.559	108.994	107.593	339.543	351.523	382.15	-1.38666	3.28222e-13	1.15976e-10

## Sheet: HT50 vs. Con Upregulated 
gene_name	gene_biotype	HT50_1	HT50_2	HT50_3	Con_1	Con_2	Con_3	log2FoldChange	pvalue	padj
HERPUD1	protein_coding	6743.22	6081.25	6993.42	1759.84	1758.93	1940.11	1.86045	2.88607e-164	3.89244e-160
HMOX1	protein_coding	6191.8	5913.26	5109.33	1925.16	1881.77	1864.81	1.60143	3.9301e-110	1.32513e-106
SDF2L1	protein_coding	2315.33	2118.65	2361.35	629.981	661.488	722.705	1.7551	9.15025e-107	2.46819e-103
HSPA5	protein_coding	74645.1	73583.7	81965.7	32787.4	35550.2	35727.4	1.1454	1.9617e-91	4.40958e-88
DNAJB9	protein_coding	1634.59	1657.17	1798.99	555.636	514.491	563.731	1.64009	1.37025e-87	2.64008e-84
MAT2A	protein_coding	16414.2	17293.1	17103.9	9002.67	8341.6	7980.09	1.00455	1.93507e-72	2.60982e-69
MANF	protein_coding	3965.44	3794.6	4208.44	1219.85	1405.54	1611.71	1.49878	3.67389e-70	4.50452e-67
CRELD2	protein_coding	2940.2	2726.38	3051.35	1159.2	1324.99	1334.55	1.1914	5.4093e-57	6.07961e-54
SLC7A11	protein_coding	1367.68	1421	1620.48	585.961	463.143	495.749	1.51288	1.41063e-51	1.18907e-48
TRIM16L	protein_coding	1511.48	1477.33	1605.68	658.35	680.618	710.155	1.16554	1.17738e-48	9.34082e-46
DDIT3	protein_coding	563.832	512.864	589.182	154.561	186.264	150.607	1.76119	1.09892e-40	6.44396e-38
LINC02159	lincRNA	679.702	884.419	720.523	290.535	345.343	307.49	1.27635	6.45919e-26	2.12476e-23
FICD	protein_coding	594.868	443.692	542.936	186.842	213.448	210.223	1.37346	1.18627e-23	3.72074e-21
RN7SL2	misc_RNA	8326.09	6936.02	6629.92	1996.57	1237.4	2516.4	1.92871	9.07741e-11	8.62162e-09
novel.69	-	95.1789	112.652	102.668	39.1293	37.2528	37.6518	1.44522	2.57742e-08	1.63201e-06
AC012181.2	sense_intronic	55.8659	55.338	64.7453	11.7388	12.082	16.7341	2.12157	3.30078e-08	2.061e-06
AKR1C3	protein_coding	169.667	180.837	174.812	100.758	76.5192	79.4871	1.03143	1.12002e-07	6.11569e-06
novel.342	-	64.1423	150.203	152.614	40.1075	38.2596	41.8353	1.61289	1.63701e-07	8.6582e-06
MST1P2	unprocessed_pseudogene	122.077	136.369	146.139	68.4762	56.3826	63.7989	1.10141	5.42542e-07	2.49736e-05
ANKRD24	protein_coding	155.183	136.369	108.217	53.8027	65.4441	59.6153	1.15877	6.23699e-07	2.81332e-05
RN7SL3	misc_RNA	91.0407	76.0897	84.1689	29.347	15.1025	39.7436	1.58017	1.16322e-06	4.93343e-05
AP003119.3	sense_overlapping	80.6952	93.8769	63.8204	21.5211	36.2459	23.0094	1.56008	1.21297e-06	5.09638e-05
RPL29P11	processed_pseudogene	88.9716	71.1488	216.434	37.1728	51.3484	32.4224	1.6407	3.07269e-06	0.000114125
SLC25A26	protein_coding	102.421	259.891	337.6	15.6517	16.1093	46.0189	3.17216	4.78333e-06	0.000164574
novel.489	-	53.7968	33.598	48.0965	11.7388	11.0751	14.6424	1.85645	1.3527e-05	0.000400964
LCN12	protein_coding	93.1098	68.1843	105.442	39.1293	36.2459	38.6977	1.22648	1.45472e-05	0.000427447
PYCR3	protein_coding	84.8334	18.7754	67.5201	14.6735	15.1025	17.78	1.84786	8.4051e-05	0.00187993
C6orf141	protein_coding	79.6606	87.9478	79.5442	40.1075	34.2323	43.9271	1.06405	0.000105027	0.00226278
ATP6V1C2	protein_coding	70.3496	54.3498	81.3941	26.4123	35.2391	30.3306	1.16578	0.000216691	0.00411042
AL359921.2	antisense	106.559	99.806	52.7212	37.1728	48.3279	29.2847	1.17022	0.000254484	0.00461322
PRSS16	protein_coding	94.1444	79.0542	100.818	59.6721	44.3006	31.3765	1.01454	0.000308577	0.00540303
RASSF6	protein_coding	52.7622	52.3734	59.1957	30.3252	21.1435	24.0553	1.12089	0.000962063	0.0133629
novel.510	-	55.8659	28.6572	66.5952	24.4558	17.1161	19.8718	1.29859	0.00121046	0.0159584
MT-TE	Mt_tRNA	42.4167	41.5035	41.622	19.5646	11.0751	20.9177	1.28471	0.00143282	0.0181621
S1PR1	protein_coding	48.624	55.338	66.5952	22.4993	28.1913	31.3765	1.05958	0.00154777	0.0192928
PCK2	protein_coding	173.805	17.7872	110.067	8.80409	19.1298	16.7341	2.75623	0.00226817	0.0259464
MST1L	transcribed_unprocessed_pseudogene	62.0732	42.4916	36.0724	18.5864	25.1708	18.8259	1.16475	0.00248738	0.0277022
SIRT4	protein_coding	41.3821	45.4562	34.2225	7.82585	18.123	25.1012	1.25091	0.00413439	0.0409101
novel.354	-	31.0366	208.506	205.335	43.0422	21.1435	13.5965	2.51505	0.00438271	0.0428021
SLC2A12	protein_coding	39.313	44.468	45.3217	15.6517	18.123	27.193	1.08715	0.00483751	0.0457737
MIEF2	protein_coding	15.5183	93.8769	13.874	10.7605	8.05465	17.78	1.75416	0.00487729	0.0460322
AL445205.1	lincRNA	34.1403	45.4562	45.3217	20.5429	18.123	20.9177	1.06994	0.0053696	0.0497808

## Sheet: HT50 vs. Con downregulated 
gene_name	gene_biotype	HT50_1	HT50_2	HT50_3	Con_1	Con_2	Con_3	log2FoldChange	pvalue	padj
EGR1	protein_coding	241.051	277.678	223.834	1755.93	1382.38	1583.47	-2.66981	1.68414e-129	1.1357e-125
PFKFB3	protein_coding	1056.28	1184.83	1293.98	4022.49	3838.04	4061.16	-1.75269	1.54884e-124	6.96309e-121
PPFIA4	protein_coding	274.157	293.489	333.901	1191.49	1087.38	1110.73	-1.9087	6.55283e-80	1.10473e-76
FOS	protein_coding	70.3496	62.2552	65.6702	2384.93	1783.1	1396.25	-4.81116	7.05343e-76	1.057e-72
PDK1	protein_coding	581.419	579.072	664.102	1431.15	1497.16	1523.85	-1.28567	1.78281e-52	1.8496e-49
BNIP3	protein_coding	2815.02	2546.53	3177.14	5957.43	6495.07	6864.13	-1.17737	2.34678e-52	2.26079e-49
KCTD11	protein_coding	401.407	380.448	423.619	1026.17	1070.26	1245.65	-1.47017	6.30924e-48	4.72737e-45
PFKFB4	protein_coding	124.146	123.522	143.365	471.508	527.58	529.217	-1.96429	7.25558e-47	5.15031e-44
MIR210HG	lincRNA	97.248	86.9597	129.491	338.468	350.377	381.747	-1.76692	1.30027e-26	4.73967e-24
novel.470	-	3.10366	2.96453	5.5496	116.41	128.874	157.928	-5.10043	2.49172e-26	8.61689e-24
HILPDA	protein_coding	168.632	149.215	160.013	357.055	433.944	461.235	-1.38955	8.52187e-22	2.5541e-19
RIMKLA	protein_coding	148.976	154.156	197.936	392.271	411.794	378.61	-1.2362	9.95005e-18	2.09682e-15
SPRY1	protein_coding	111.732	145.262	146.139	260.21	319.166	287.618	-1.10227	1.59585e-11	1.74985e-09
CIART	protein_coding	14.4837	25.6926	25.8981	71.4109	109.745	114.001	-2.15186	3.08178e-11	3.17282e-09
LDHAP4	processed_pseudogene	31.0366	32.6099	27.748	94.8885	109.745	95.1754	-1.7155	4.68596e-10	3.87727e-08
novel.251	-	10.3455	21.7399	24.9732	64.5633	82.5602	104.588	-2.13056	1.50502e-09	1.1733e-07
FOSB	protein_coding	41.3821	69.1724	41.622	375.641	250.701	145.378	-2.34288	4.8558e-07	2.28986e-05
DOK3	protein_coding	56.9004	54.3498	59.1957	126.192	112.765	131.781	-1.12031	7.59266e-07	3.35745e-05
novel.511	-	70.3496	47.4325	42.5469	93.9102	136.929	170.479	-1.32654	8.39948e-07	3.66614e-05
novel.404	-	16.5529	11.8581	18.4987	68.4762	51.3484	37.6518	-1.74704	1.2885e-05	0.000383622
AL162274.1	antisense	7.24187	5.92907	26.8231	51.8463	44.3006	41.8353	-1.77129	0.000231514	0.0043307
novel.294	-	90.0061	78.0661	27.748	134.996	160.086	120.277	-1.09099	0.000251087	0.00457005
novel.129	-	48.624	46.4444	34.2225	50.868	100.683	146.424	-1.2049	0.000283837	0.00507034
HNRNPLP2	unprocessed_pseudogene	23.7947	15.8108	35.1474	50.868	63.4304	42.8812	-1.06784	0.00400238	0.0400446
novel.474	-	6.20732	1.97636	4.62466	264.123	0	257.287	-5.34788	0.00531551	0.0494837

## Sheet: HTac10 vs. Con Upregulated 
gene_name	gene_biotype	HAC10_1	HTAC10_2	HTAC10_3	Con_1	Con_2	Con_3	log2FoldChange	pvalue	padj
HMOX1	protein_coding	4422.73	5413.68	5367.13	1977.25	1937.35	1916.97	1.38279	3.93e-83	5.92e-80
SLC7A11	protein_coding	1458.01	1595.56	1631.08	601.815	476.821	509.615	1.56009	8.85e-67	8.66e-64
CYP1B1	protein_coding	2838.3	2686.7	3179.16	1410.6	1296.75	1390.15	1.08669	6.16e-52	3.79e-49
CYP1A1	protein_coding	1615.52	1638.47	1711.19	817.825	844.803	774.098	1.02667	4.29e-46	2.24e-43
TRIM16L	protein_coding	1431.07	1447.56	1485.35	676.162	700.72	730.018	1.05101	1.72e-45	8.62e-43
LINC02159	lincRNA	691.182	688.313	729.644	298.396	355.543	316.09	1.12076	4.25e-27	1.25e-24
SRXN1	protein_coding	394.813	424.722	406.323	205.963	173.107	203.201	1.07466	8.85e-17	1.41e-14
PLPP3	protein_coding	345.073	452.745	366.752	162.761	176.217	194.6	1.12913	7.63e-15	1.05e-12
TXNDC5	protein_coding	369.943	453.621	502.837	251.175	175.18	226.854	1.02249	7.56e-12	7.21e-10
novel.475	-	35.2326	29.7744	83.9669	4.0188	4.14627	13.9768	2.76077	4.79e-07	1.86e-05
MST1P2	unprocessed_pseudogene	127.459	146.245	130.294	70.3289	58.0478	65.5833	1.05957	7.56e-07	2.74e-05
PHRF1	protein_coding	145.076	98.0802	28.9541	23.1081	27.9873	21.5027	1.90412	5.63e-06	0.00015671
RN7SL2	misc_RNA	5663.13	4934.66	3974.44	2050.59	1273.94	2586.78	1.30169	3.43e-05	0.0007141
SLC2A12	protein_coding	62.1753	45.5372	58.8734	16.0752	18.6582	27.9536	1.41152	8.9e-05	0.00159704
RPL29P11	processed_pseudogene	116.06	65.6787	90.7229	38.1786	52.865	33.3292	1.12622	0.000120723	0.00204415
novel.69	-	73.5741	79.6902	83.9669	40.188	38.353	38.7049	1.01723	0.00017909	0.0027981
novel.111	-	47.6677	55.1701	81.0715	27.1269	18.6582	29.0287	1.29895	0.000187722	0.00292285
ELFN1	protein_coding	50.7765	59.5487	51.1523	26.1222	22.8045	20.4276	1.21917	0.000354611	0.00488664
KRT31	protein_coding	87.0454	47.2887	39.5706	23.1081	25.9142	20.4276	1.31845	0.000415475	0.00558336
AP003119.3	sense_overlapping	46.6314	73.5602	63.6991	22.1034	37.3164	23.653	1.15036	0.000704222	0.00840919
novel.260	-	18.6526	56.0458	75.2807	16.0752	17.6217	18.2773	1.53372	0.000737949	0.0086924
AL731577.2	sense_overlapping	42.4864	27.1472	58.8734	12.0564	15.5485	21.5027	1.38847	0.00120896	0.0129562
NMRAL1	protein_coding	109.843	70.0573	32.8147	31.1457	26.9508	34.4044	1.19902	0.00144906	0.0148479
MST1L	transcribed_unprocessed_pseudogene	62.1753	49.9158	32.8147	19.0893	25.9142	19.3525	1.16905	0.00209016	0.0198853
novel.497	-	6.21753	105.086	155.387	9.04229	2.07314	8.60109	3.75811	0.00219849	0.0206524
C16orf45	protein_coding	72.5378	48.1644	65.6293	21.0987	22.8045	45.1557	1.06671	0.00224392	0.0209918
TNFRSF14	protein_coding	157.511	119.973	32.8147	24.1128	24.8776	37.6298	1.84139	0.0054572	0.0412979
RASSF6	protein_coding	50.7765	35.0287	71.4202	31.1457	21.7679	24.7281	1.0135	0.00564675	0.0423024
TSTA3	protein_coding	29.0151	78.8145	23.1633	13.0611	19.6948	20.4276	1.30991	0.0057831	0.0429101

## Sheet: HTac10 vs. Con downregulated 
gene_name	gene_biotype	HAC10_1	HTAC10_2	HTAC10_3	Con_1	Con_2	Con_3	log2FoldChange	pvalue	padj
PFKFB3	protein_coding	814.496	756.619	646.642	4131.32	3951.4	4174.76	-2.4672	5.54e-250	7.5e-246
BNIP3	protein_coding	2182.35	2135	2091.45	6118.62	6686.9	7056.12	-1.63184	2.27e-165	1.54e-161
EGR1	protein_coding	265.281	222.432	264.448	1803.43	1423.21	1627.76	-2.69326	9.21e-146	4.16e-142
PPFIA4	protein_coding	248.701	227.686	259.622	1223.72	1119.49	1141.8	-2.24537	4.22e-119	1.43e-115
LDHA	protein_coding	17184.2	15959.1	16279	35059	39522.3	39712.3	-1.20957	1.44e-112	3.91e-109
PDK1	protein_coding	415.538	331.021	419.835	1469.87	1541.38	1566.47	-1.9757	5.35e-102	1.21e-98
BHLHE40	protein_coding	1155.42	1214.62	1242.13	2751.87	2755.2	2756.65	-1.19341	9.2e-87	1.78e-83
ANKZF1	protein_coding	830.04	802.156	815.541	1914.96	2078.32	2164.25	-1.33101	9.84e-77	1.33e-73
FOS	protein_coding	64.2478	54.2944	48.2569	2449.46	1835.76	1435.31	-5.10182	1.33e-75	1.64e-72
AK4	protein_coding	1597.9	1665.61	1551.94	3246.18	3433.11	3446.89	-1.0718	1.85e-74	2.08e-71
MIR210HG	lincRNA	37.3052	14.0115	25.0936	347.626	360.726	392.425	-3.8747	8.95e-67	8.66e-64
DDIT4	protein_coding	381.342	359.044	365.787	1009.72	1058.34	1186.95	-1.55748	3.8e-61	3.43e-58
HK2	protein_coding	881.852	896.733	895.647	1870.75	1881.37	1897.62	-1.07881	4.41e-60	3.73e-57
KCTD11	protein_coding	394.813	382.688	387.02	1053.93	1101.87	1280.49	-1.56102	9.69e-60	7.72e-57
KDM3A	protein_coding	669.42	559.583	679.457	1599.48	1625.34	1577.23	-1.33335	1.06e-58	7.94e-56
P4HA1	protein_coding	1589.61	1612.19	1509.47	3046.25	3351.22	3044.79	-1.00286	1.12e-57	7.95e-55
PFKFB4	protein_coding	127.459	115.595	97.4789	484.265	543.161	544.019	-2.20754	4.11e-57	2.79e-54
FUT11	protein_coding	484.967	495.655	488.359	1173.49	1146.44	1071.91	-1.20724	4.07e-47	2.21e-44
NDRG1	protein_coding	884.961	791.648	831.948	1602.5	1653.33	1862.14	-1.02942	1.74e-38	7.35e-36
RIMKLA	protein_coding	123.314	102.459	120.642	402.884	423.956	389.2	-1.81534	5.31e-37	2.18e-34
ADM	protein_coding	733.668	823.173	705.515	1465.86	1447.05	1681.51	-1.02056	5.79e-33	2.24e-30
VLDLR	protein_coding	476.677	387.067	465.196	880.116	890.412	912.791	-1.01616	8.73e-26	2.52e-23
HILPDA	protein_coding	161.656	149.747	153.457	366.715	446.761	474.135	-1.47021	1.21e-25	3.41e-23
FOSB	protein_coding	58.0302	51.6673	49.222	385.804	258.105	149.444	-2.32243	8.59e-19	1.57e-16
CIART	protein_coding	21.7613	14.0115	19.3027	73.343	112.986	117.19	-2.47047	2.49e-14	3.21e-12
SPRY1	protein_coding	144.039	156.753	121.607	267.25	328.592	295.663	-1.07575	5.19e-12	5.17e-10
RAB20	protein_coding	96.3716	86.6959	110.026	200.94	222.862	256.958	-1.2167	9.32e-12	8.83e-10
RORA	protein_coding	119.169	100.707	107.13	230.076	241.52	213.952	-1.07094	1.22e-10	9.25e-09
LDHAP4	processed_pseudogene	38.3414	29.7744	25.0936	97.4558	112.986	97.8374	-1.73051	2.42e-10	1.74e-08
WHAMMP3	transcribed_unprocessed_pseudogene	61.139	70.933	57.9082	144.677	154.449	155.895	-1.25685	1.18e-09	7.54e-08
AL162274.1	antisense	5.18127	6.13001	9.65137	53.2491	45.609	43.0055	-2.75751	3.93e-09	2.36e-07
CXCR4	protein_coding	20.7251	22.7686	26.0587	79.3712	78.7791	79.5601	-1.7716	5.56e-09	3.21e-07
novel.470	-	21.7613	6.13001	3.86055	119.559	132.681	162.346	-3.72115	1.61e-08	8.81e-07
novel.251	-	27.9789	21.8929	27.989	66.3101	84.9986	107.514	-1.73588	1.73e-08	9.4e-07
AL355032.1	processed_pseudogene	66.3203	79.6902	83.0018	132.62	166.887	162.346	-1.00876	7.73e-07	2.79e-05
DOK3	protein_coding	60.1027	57.7973	64.6642	129.606	116.096	135.467	-1.06258	1.07e-06	3.64e-05
ANKRD37	protein_coding	73.5741	65.6787	72.3853	106.498	164.814	158.045	-1.02095	4.87e-06	0.0001386
RNF122	protein_coding	39.3777	25.3958	27.989	68.3195	71.5232	104.288	-1.40161	4.89e-06	0.00013898
HBP1	protein_coding	14.5076	7.00573	21.233	47.2209	59.0844	45.1557	-1.83645	9.52e-06	0.00023915
AC097534.2	antisense	56.994	56.0458	55.978	105.493	94.3277	144.068	-1.02364	2.29e-05	0.00050931
ANO7	protein_coding	47.6677	35.9044	48.2569	104.489	84.9986	86.0109	-1.06876	4.44e-05	0.00089407
MAGED4	protein_coding	46.6314	31.5258	24.1284	103.484	99.5105	46.2309	-1.29177	0.00014681	0.00238454
novel.129	-	38.3414	38.5315	53.0826	52.2444	103.657	150.519	-1.23551	0.00014772	0.00239646
novel.539	-	10.3625	29.7744	8.68624	48.2256	42.4993	50.5314	-1.5136	0.00052732	0.00669455
BEND5	protein_coding	44.5589	39.4072	37.6404	60.2819	75.6694	107.514	-1.00097	0.0005899	0.00731763
novel.433	-	26.9426	35.0287	26.0587	41.1927	72.5597	83.8607	-1.16018	0.00060485	0.00746203
KRT33B	protein_coding	92.2266	101.583	121.607	342.602	143.046	352.645	-1.40996	0.0007572	0.00888052
FLII	protein_coding	152.329	148.872	173.725	240.123	391.823	733.243	-1.52311	0.00103891	0.011507
novel.404	-	21.7613	28.8986	23.1633	70.3289	52.865	38.7049	-1.13055	0.00142623	0.0146695
novel.395	-	14.5076	21.0172	14.4771	88.4135	27.9873	24.7281	-1.49501	0.00189037	0.0184356
HNRNPLP2	unprocessed_pseudogene	24.8701	29.7744	24.1284	52.2444	65.3038	44.0806	-1.03441	0.00214468	0.0202593
AL118516.1	antisense	21.7613	21.0172	12.5468	30.141	40.4261	47.306	-1.08934	0.00716816	0.0499999
